# Supplementary material for: Dopamine prediction error signaling in a unique nigrostriatal circuit is critical for associative fear learning
Source: Nat Commun. 2025 Mar 29;16:3066. doi: 10.1038/s41467-025-58382-5 (PMC11954928; doi:10.1038/s41467-025-58382-5)
Supplement: Supplementary file 4 — Source Data [file 41467_2025_58382_MOESM4_ESM.xlsx]

## Sheet: Fig 1f
Figure 1f
Hab		FC						FearRecall
Mean		CS1	CS2	CS3	CS4	CS5		Mean
8		0	10	40	60	50		67
10		10	20	50	60	80		66
10		0	20	50	40	40		75
12		20	40	40	50	40		55
0		0	0	20	20	40		45
6		0	10	10	40	70		56
3		10	10	30	30	70		50
8		0	10	70	90	80		81
11		0	10	20	30	60		59
5		0	10	30	20	40		59
0		0	0	0	10	40		53
0		0	0	10	20	20		0
0		0	0	30	30	30		17

## Sheet: Fig 1g
Figure 1g
Top:
Hab
-0.0195097	-0.0205487	-0.0204685	-0.0225539	-0.0219591	-0.0203334	-0.0225124	-0.0220132	-0.0210832	-0.0220368	-0.0232561	-0.0214045	-0.02139	-0.0215421	-0.0220276	-0.0242892	-0.0224539	-0.0217096	-0.0208539	-0.0218747	-0.0237845	-0.0234601	-0.0230546	-0.0227723	-0.022922	-0.022328	-0.0222614	-0.0221274	-0.0221231	-0.0222251	-0.0213742	-0.0223906	-0.0215612	-0.0228487	-0.0215204	-0.0223839	-0.0215917	-0.0217923	-0.0218802	-0.0204813	-0.0224021	-0.0220114	-0.0221909	-0.0221698	-0.0228366	-0.0214881	-0.0230959	-0.0250976	-0.0230893	-0.0219897
-0.0131382	-0.0102961	-0.0102566	-0.0116149	-0.011839	-0.0105742	-0.0112262	-0.00914961	-0.00895612	-0.0100537	-0.00845193	-0.00924872	-0.00949886	-0.0106627	-0.0094288	-0.00765499	-0.00857696	-0.0122606	-0.0113428	-0.0100305	-0.0110536	-0.0101577	-0.00951592	-0.01061	-0.0108613	-0.00946703	-0.010442	-0.0113787	-0.0104287	-0.0103848	-0.0116125	-0.0109494	-0.0112226	-0.0115475	-0.0100024	-0.0111931	-0.0110077	-0.0122562	-0.0108601	-0.0103552	-0.0107058	-0.00991303	-0.0107473	-0.0104768	-0.0111757	-0.0104249	-0.009634	-0.00943697	-0.009878	-0.00981959
0.0148632	0.014906	0.014927	0.0145452	0.0149605	0.0158674	0.0151447	0.0128589	0.0141029	0.0152699	0.0147302	0.0158709	0.0142884	0.014538	0.0130291	0.0146636	0.0155556	0.0146975	0.0144473	0.0152239	0.015991	0.0150221	0.014501	0.0143048	0.0145089	0.016331	0.015464	0.0165524	0.0149753	0.0137616	0.0148186	0.0173698	0.014745	0.0156842	0.0150523	0.0133915	0.0133239	0.0147017	0.0149991	0.0139135	0.0149547	0.0137305	0.0148299	0.0141165	0.0118792	0.013321	0.0130074	0.0135094	0.012681	0.0115453
-0.00421678	-0.0035743	-0.00484745	-0.00528243	-0.00340576	-0.00370707	-0.00393514	-0.005314	-0.00585937	-0.00400568	-0.00374151	-0.00659323	-0.00401839	-0.00415247	-0.00701132	-0.00590707	-0.0042929	-0.00476379	-0.00583658	-0.00614507	-0.00685449	-0.00634162	-0.00720067	-0.00675278	-0.00783296	-0.00631157	-0.00524228	-0.00534825	-0.00667511	-0.00585105	-0.0050007	-0.0058538	-0.00621995	-0.00654194	-0.00479745	-0.00465492	-0.00404695	-0.0037799	-0.00524758	-0.00402853	-0.00495293	-0.00516437	-0.00667999	-0.00432215	-0.0052015	-0.00383471	-0.00440914	-0.00524302	-0.00525083	-0.00508733
-0.00916338	-0.00705155	-0.00854633	-0.0100493	-0.00796136	-0.00898341	-0.0100949	-0.00967972	-0.00782936	-0.00730937	-0.0107419	-0.00889926	-0.00788477	-0.00838789	-0.00961857	-0.0101573	-0.00674886	-0.00958786	-0.010819	-0.00932171	-0.011347	-0.0100171	-0.0095764	-0.0100026	-0.0113273	-0.0108323	-0.0107011	-0.0108767	-0.0107408	-0.00863779	-0.0102006	-0.0119996	-0.0116113	-0.0114681	-0.00938882	-0.00948658	-0.00938476	-0.00846651	-0.00949853	-0.0108181	-0.0106408	-0.00779702	-0.00862017	-0.00847707	-0.00835274	-0.0100859	-0.00947109	-0.00843833	-0.00981763	-0.00865145
0.000729847	-0.000492538	0.00102143	0.000674734	0.00160517	-0.00193645	0.00130416	0.0013068	9.10747e-05	0.000210233	0.00213591	0.000380237	0.000635989	-0.000307367	0.00176396	0.000619968	0.00220766	0.00230032	-0.00113783	0.00110188	0.000112571	0.00154669	0.00182129	0.000834293	7.87193e-07	0.00121358	0.00143632	0.000935633	0.000179999	-1.78725e-05	-0.000120889	-0.000122766	-0.000363179	-0.00143275	0.00102824	0.00130371	-0.00131775	4.63348e-05	0.00183819	0.00169815	0.00234984	0.00191954	-0.00146014	0.00113326	8.35651e-05	0.000784631	0.00132165	0.0031373	0.00164166	-4.91803e-05
0.0218637	0.0225592	0.0238112	0.0237571	0.0213354	0.02108	0.0218499	0.0227656	0.0238932	0.0237372	0.0219005	0.0227655	0.021293	0.0208476	0.021089	0.0208321	0.0209273	0.0209627	0.0216461	0.0195356	0.021274	0.0221404	0.0203454	0.020635	0.0197445	0.0206583	0.0238085	0.0204652	0.0214342	0.0213853	0.0211051	0.0243108	0.0228605	0.0217716	0.0220564	0.0211073	0.0238737	0.0228182	0.0232308	0.0252565	0.0231487	0.0241557	0.0235186	0.0229134	0.0239056	0.022752	0.0229572	0.0229532	0.0236546	0.0235393
-0.00232259	-0.00250353	-0.00339256	-0.00262781	-0.00263396	-0.00438995	-0.00417028	-0.00240313	-0.00282072	-0.00287927	-0.00330681	-0.00434546	-0.00463525	-0.00540013	-0.00408214	-0.00293435	-0.00302104	-0.00232347	-0.00160997	-0.00223929	-0.00391874	-0.00234692	-0.00145027	-0.0020703	-0.00294786	-0.0018233	-0.0035305	-0.000897314	-0.00114769	-0.00302312	-0.00254289	-0.00243443	-0.00302877	-0.000872663	-0.00115906	-0.00250319	-0.00278137	-0.00313894	-0.00273544	-0.00353443	-0.00303085	-0.00521264	-0.00385655	-0.00416841	-0.00308456	-0.00304312	-0.00313635	-0.00496196	-0.00279227	-0.00237567
0.00606162	0.00517404	0.0072783	0.00685472	0.00445192	0.00651308	0.00653029	0.00753334	0.00828197	0.00802942	0.0072768	0.00757103	0.00627513	0.00802986	0.00695363	0.00768609	0.0070595	0.00531526	0.00729222	0.00877141	0.00483327	0.0058075	0.00690361	0.00688406	0.00683526	0.00800568	0.00545508	0.00625676	0.00703854	0.00666525	0.00388833	0.00606788	0.00518461	0.00370111	0.00599828	0.00626649	0.00520969	0.00517284	0.00543156	0.00484663	0.00580779	0.00772059	0.00347747	0.00513001	0.00746747	0.00642938	0.00518079	0.00820604	0.00709752	0.00737069
-0.00617358	-0.00411992	-0.00527937	-0.00497537	-0.00607121	-0.00487176	-0.00734578	-0.00603795	-0.00467753	-0.00330842	-0.00232991	-0.00253109	-0.00510511	-0.00345633	-0.00461087	-0.00278029	-0.00545585	-0.00309766	-0.00388332	-0.0045567	-0.00245684	-0.00415927	-0.0037366	-0.004973	-0.00454783	-0.00418275	-0.00444984	-0.0035058	-0.00665722	-0.00635679	-0.00455011	-0.00418017	-0.0040739	-0.00588761	-0.00593226	-0.00564694	-0.00542475	-0.00722069	-0.00343197	-0.00570418	-0.00608481	-0.00744268	-0.00605431	-0.00369101	-0.00534247	-0.00571127	-0.0033383	-0.0059915	-0.00499815	-0.00383995
FC
-0.00684075	-0.0070936	-0.00744806	-0.00747558	-0.00858125	-0.00814041	-0.00714023	-0.00799516	-0.0070287	-0.00474042	-0.00681625	-0.00694074	-0.00839831	-0.00633387	-0.0054322	-0.00669592	-0.00719462	-0.00668378	-0.00731036	-0.00681189	-0.00734063	-0.00687929	-0.00757574	-0.00825239	-0.00800155	-0.00615846	-0.00735156	-0.0106031	-0.0086923	-0.00839044	-0.00802737	-0.00882539	-0.00910417	-0.00944378	-0.00928684	-0.00879835	-0.00930773	-0.0086835	-0.0083339	-0.0101519	-0.00882639	-0.00755698	-0.00762323	-0.00771245	-0.00746936	-0.00741075	-0.0084087	-0.00688361	-0.00863395	-0.00850796
-0.0061499	-0.00827531	-0.00606402	-0.00711771	-0.00587775	-0.00721429	-0.00751946	-0.00648517	-0.0085149	-0.00834461	-0.00849168	-0.0064287	-0.00589551	-0.00627643	-0.00790978	-0.00757302	-0.00520273	-0.00612522	-0.00480535	-0.00791741	-0.00751275	-0.0067973	-0.00727979	-0.00723016	-0.00740341	-0.00479818	-0.00537778	-0.00750531	-0.00685397	-0.00614387	-0.00645986	-0.0071627	-0.00769112	-0.00836724	-0.00745108	-0.00745917	-0.00761859	-0.00818559	-0.00758108	-0.00776042	-0.0089113	-0.00813619	-0.00902661	-0.00801429	-0.00791093	-0.00848999	-0.00931287	-0.00885523	-0.00886055	-0.00862725
-0.0155616	-0.016268	-0.0165222	-0.0146135	-0.0159409	-0.0176397	-0.0159328	-0.0173179	-0.0143466	-0.0146598	-0.015224	-0.0169468	-0.0149492	-0.0144593	-0.0138781	-0.0141333	-0.0148722	-0.0147329	-0.0135567	-0.0132317	-0.0132544	-0.0135546	-0.0141149	-0.0143993	-0.0138525	-0.0124223	-0.0131955	-0.0142438	-0.0145068	-0.0140493	-0.0147834	-0.0151493	-0.015809	-0.0142105	-0.0123468	-0.0150785	-0.0149676	-0.0144266	-0.013326	-0.0150117	-0.014438	-0.0143547	-0.0140426	-0.0143939	-0.0153582	-0.0161584	-0.0162338	-0.0137427	-0.0138902	-0.0137948
-0.0113629	-0.0122155	-0.0105552	-0.0132874	-0.011715	-0.0108839	-0.012271	-0.0128196	-0.0115016	-0.0112951	-0.0137238	-0.0142159	-0.0107929	-0.0130737	-0.0127664	-0.0143921	-0.0137132	-0.0134715	-0.0133071	-0.0136527	-0.0144532	-0.014061	-0.0129576	-0.0144632	-0.0147518	-0.013574	-0.0143893	-0.0138747	-0.0134621	-0.0120973	-0.0116183	-0.0127849	-0.0133516	-0.0133038	-0.0133063	-0.0119336	-0.0126946	-0.0120796	-0.0141608	-0.0122775	-0.0108883	-0.0114386	-0.0132116	-0.0110659	-0.0125262	-0.0117101	-0.0114833	-0.0120902	-0.0137853	-0.0109302
0.00380888	0.00397945	0.0031202	0.0031573	0.00471432	0.00399604	0.00562907	0.00460244	0.00377387	0.00543327	0.00521743	0.00562017	0.00413611	0.00635599	0.00581961	0.00546445	0.00697396	0.00714337	0.00730491	0.00776316	0.00542661	0.00613079	0.00806696	0.00700697	0.0066361	0.00841559	0.00729884	0.00700143	0.00732665	0.00792824	0.00728247	0.0092141	0.00802723	0.00756443	0.00809008	0.00758811	0.00803823	0.00700631	0.00668369	0.00602072	0.00596917	0.00719573	0.00703515	0.00634069	0.00745981	0.00691529	0.00747285	0.00717619	0.00580448	0.00688535
Fear Recall
-0.0106218	-0.0104052	-0.0108102	-0.0101344	-0.0106097	-0.00839886	-0.00903538	-0.0088123	-0.00866864	-0.00784985	-0.00851163	-0.00889148	-0.00757369	-0.00648832	-0.00848291	-0.0089615	-0.00862802	-0.00680534	-0.00760637	-0.00691416	-0.00835271	-0.00812956	-0.00698631	-0.0073254	-0.00760098	-0.00857579	-0.00894892	-0.00728101	-0.00934803	-0.00855618	-0.00914046	-0.00864024	-0.00868436	-0.00773584	-0.00866539	-0.00920695	-0.00998828	-0.00963328	-0.0100479	-0.0106104	-0.0095388	-0.0113219	-0.00986745	-0.0115293	-0.0102578	-0.00919607	-0.0105443	-0.00941465	-0.00908011	-0.00858743
0.0279091	0.0274296	0.0269238	0.0264996	0.0252065	0.0277641	0.0254824	0.02632	0.0256362	0.0252328	0.02527	0.0266333	0.0244313	0.0240362	0.0250832	0.0237458	0.0258171	0.0259135	0.0274003	0.0269881	0.0265956	0.0269761	0.0247346	0.0265366	0.028226	0.0266838	0.0266187	0.0259463	0.0274534	0.0268611	0.0249576	0.0278299	0.0259619	0.0261245	0.0256672	0.0242273	0.0262829	0.0252812	0.023193	0.0234245	0.0254803	0.0253709	0.0246799	0.0235457	0.0243815	0.0250592	0.0255895	0.0233592	0.0235164	0.0218504
-0.0130364	-0.0131369	-0.0131879	-0.0139338	-0.0136523	-0.0136043	-0.0150829	-0.0117135	-0.0130773	-0.0134895	-0.0140739	-0.0122615	-0.0140132	-0.0137294	-0.0131617	-0.0112254	-0.012291	-0.0123052	-0.0135497	-0.0149357	-0.0124606	-0.0121742	-0.0118527	-0.0106986	-0.0115748	-0.0127098	-0.01085	-0.011795	-0.011845	-0.0121833	-0.0125854	-0.0138679	-0.0132574	-0.0127155	-0.0110081	-0.0126652	-0.0131481	-0.0146053	-0.0131102	-0.0135199	-0.0146653	-0.0126877	-0.0141398	-0.0133967	-0.0124573	-0.0137443	-0.0132865	-0.0127319	-0.0128643	-0.0109659
0.0198962	0.0167581	0.015086	0.0174115	0.016715	0.0161328	0.016056	0.0169538	0.0159019	0.0170512	0.0170106	0.0180121	0.0156721	0.0160998	0.0161981	0.0162511	0.0144303	0.0148975	0.0153947	0.0149416	0.015197	0.0165346	0.016921	0.0163125	0.0151477	0.0158591	0.0176326	0.0163029	0.0166045	0.0159626	0.0155122	0.0170034	0.0165876	0.0165577	0.0140499	0.0155416	0.0180506	0.0181754	0.0170714	0.0170971	0.0162948	0.0159981	0.0189453	0.0182153	0.0165932	0.0166298	0.017058	0.017131	0.0164767	0.0153916
0.0371858	0.0376558	0.0343233	0.0343645	0.03451	0.0353741	0.0343198	0.0343782	0.0354047	0.0341767	0.0337208	0.0346481	0.033336	0.0340798	0.0345536	0.0333036	0.0327403	0.0331896	0.0335815	0.0335514	0.0343811	0.0331071	0.0325539	0.0336043	0.0330409	0.0331628	0.0340958	0.0324216	0.0364769	0.0339028	0.0331005	0.0346686	0.0358338	0.0314829	0.0330014	0.0338222	0.0338445	0.0335832	0.0347025	0.0325299	0.0331873	0.0333891	0.0322165	0.0319798	0.0334495	0.0346905	0.0327864	0.0321189	0.0328495	0.0320126
-0.0302368	-0.0328017	-0.0315114	-0.0317155	-0.03136	-0.0304834	-0.0332777	-0.031334	-0.0329073	-0.0325646	-0.0318577	-0.0304598	-0.0330812	-0.0335281	-0.0326391	-0.0319107	-0.0311424	-0.0308019	-0.0323684	-0.0321	-0.0311391	-0.0314202	-0.0323362	-0.0310301	-0.0307033	-0.0304878	-0.0307525	-0.031416	-0.0321896	-0.0303403	-0.0299618	-0.0321406	-0.0314001	-0.0306045	-0.0309109	-0.0312671	-0.0294719	-0.0321135	-0.0311256	-0.0288576	-0.0303139	-0.03149	-0.0308295	-0.0311481	-0.0310232	-0.0314118	-0.0305243	-0.0315193	-0.0317694	-0.0323064
0.00673968	0.00424688	0.00600062	0.006562	0.00527341	0.00543887	0.00681246	0.00646833	0.00332446	0.00394035	0.0045529	0.0055189	0.00521497	0.00537834	0.00543509	0.00582946	0.00499177	0.00511148	0.00671406	0.00544259	0.00498589	0.00712141	0.00551876	0.00499129	0.0060566	0.00407659	0.00712235	0.00729051	0.00808969	0.00775864	0.00702687	0.00730568	0.00672849	0.00577654	0.00788953	0.00705081	0.00873848	0.00830043	0.00630428	0.00552918	0.00569051	0.00787491	0.0065499	0.00453947	0.00485983	0.00516468	0.00555517	0.00663773	0.00690316	0.00698651
0.0119309	0.0081356	0.00946975	0.0100131	0.00867655	0.00986338	0.00984733	0.00918838	0.0107471	0.0120972	0.011907	0.010879	0.0101141	0.00850643	0.0123646	0.0107122	0.00885492	0.00970318	0.0105214	0.00947484	0.0106064	0.0103875	0.0112153	0.00905599	0.00853485	0.010732	0.0106893	0.00917406	0.00853967	0.011446	0.0122099	0.0104181	0.00853313	0.00936833	0.0101201	0.0105659	0.0101062	0.00911612	0.00896736	0.00883138	0.0107755	0.0118733	0.00922757	0.0108631	0.00922859	0.0106715	0.011104	0.0102766	0.0111084	0.0101991
0.000913583	0.000425338	0.00126298	0.00169718	0.00195604	0.00159036	0.00113755	-0.000645461	0.000474906	0.00198003	0.000820633	0.000378779	0.000120555	0.000268474	-0.000672454	0.000446188	0.00176324	-0.00020796	-0.00132817	0.000759045	0.000870718	-0.000572544	-0.000499045	-0.00126867	-0.00109125	-0.00019189	-0.000273561	-0.000533919	0.0006675	-0.000396278	-0.000433636	-0.00031724	0.000611066	0.00202394	-0.000283868	-0.000324475	0.00249228	0.0017015	0.00133003	0.000296908	0.000985213	0.00264814	0.000301023	0.000879615	0.00143816	0.000848272	0.00338833	0.00149847	0.000768523	0.000326099
0.00128729	0.00153123	0.000543101	0.00078684	0.00066438	-0.00127103	0.000759736	0.0010939	-0.000861601	-0.000291331	-0.000957267	-0.000308694	-0.000966823	-0.000949356	-0.00117088	-0.000221468	-0.00147978	-0.00215347	-0.00171717	-0.000882854	6.97161e-05	-0.00120313	-0.00203299	-0.00140479	-0.00086269	-0.00186274	-0.00172866	-0.00270203	-0.00199235	-0.000786954	-0.00168775	-0.0016338	1.47124e-05	-0.00100346	-0.000445722	-0.00174439	-0.00251847	-0.00179562	-0.00085419	-0.000440316	-0.000385804	-0.00045522	-0.00364944	-0.00245128	0.000443926	-0.00125884	-0.00087799	-0.000117258	-0.00118236	-0.0049891
Bottom:
Hab
-0.013175	-0.0213792	0.00257406	0.0235847	0.0111739	-0.00448046	-0.0158106	-0.027794	-0.0281984	-0.0270733	-0.0466487	-0.0698026	-0.0877727	-0.096685	-0.0789362	-0.0453513	-0.0400232	-0.0328525	-0.0168012	-0.0150434	-0.0221668	-0.0300849	-0.0375468	-0.0518221	-0.060931	-0.0288487	0.0229813	0.0533037	0.0473209	0.0295206	0.0266696	0.0552042	0.0861432	0.0989109	0.0909011	0.0737562	0.0650729	0.0506892	0.0405639	0.026005	0.00323168	-0.0116818	-0.002216	0.00834223	0.012362	0.0144018	0.0227383	0.0293049	0.0129176	0.00545184
-0.00662443	-0.00956876	-0.0132395	-0.0154149	-0.0162456	-0.0144977	-0.0110745	-0.00888025	-0.00723566	-0.00526623	-0.00500384	-0.00566201	-0.00567562	-0.00130856	0.00367183	0.00410985	0.00285161	0.0012224	0.00353842	0.0110611	0.0158269	0.0151362	0.0110626	0.00926126	0.00846251	0.00647072	0.0051075	0.00256486	-0.000115905	-0.00313995	-0.00446945	-0.00399148	-0.00119739	0.00550718	0.00843242	0.00755122	0.00694548	0.00505909	0.00257692	0.00361633	0.00593746	0.00424778	0.0006628	-0.000417049	-0.000735452	0.000123582	-0.000160691	-0.00220043	-0.0031433	-0.00573946
0.000791864	0.00785497	0.00880232	0.0028874	0.00595652	0.0158901	0.0177365	0.0111451	0.0108628	0.0166847	0.0231815	0.0275519	0.0301014	0.0265677	0.0249641	0.0245794	0.0179446	0.0106217	0.00311664	-0.00268229	-0.0103816	-0.0155113	-0.0168732	-0.0185698	-0.0137799	-0.00627756	-0.00442263	-0.00822366	-0.012539	-0.00890796	-0.00686102	-0.00922227	-0.01289	-0.0178679	-0.0211179	-0.0218147	-0.0176863	-0.00975684	-0.00819908	-0.0116986	-0.0129056	-0.00617609	0.00388729	0.0133104	0.0126695	0.000519674	-0.00666129	-0.00710134	-0.0122525	-0.0172479
0.000300731	-0.00222523	-0.00693866	-0.00915379	-0.00861146	-0.00210278	0.00202745	0.00230542	-0.000228346	-0.0041298	-0.00655714	-0.00849698	-0.00504599	0.00587526	0.0105867	0.00971517	0.01137	0.0108701	0.0113902	0.00800705	0.00217702	-0.00221557	-0.00513319	-0.00156996	0.000228244	0.00237069	0.00417411	0.00727565	0.0219158	0.0284051	0.0265774	0.0185264	0.0132856	0.00990852	0.00517512	0.000462702	-0.00555658	-0.0106399	-0.0142343	-0.0159779	-0.0145797	-0.00794513	-0.0043095	-0.00567655	-0.0120619	-0.0154124	-0.0136431	-0.0110562	-0.00933188	-0.0100965
-0.00500738	-0.00359271	-0.00237394	-0.00128052	-0.000847827	-0.000439699	-0.000824834	-0.00141792	-0.00206596	-0.00181295	-0.00239378	-0.00329877	-0.0025821	-0.00189363	-0.00204032	-0.00297943	-0.00329013	-0.00342309	-0.00394342	-0.00366619	-0.00177612	0.00181734	0.00400181	0.00504424	0.00789614	0.00985662	0.00890337	0.00844229	0.00708548	0.00501371	0.00341418	0.00182293	0.000258027	-0.00125929	-0.0026551	-0.00388011	-0.00489519	-0.00562691	-0.00575044	-0.00559923	-0.00543514	-0.00414955	-0.00302649	-0.00170151	0.00126866	0.00435661	0.00662697	0.00677839	0.00624204	0.00610092
-0.00259256	-0.00261054	-0.00283449	-0.00309163	-0.00185486	-9.39928e-05	0.000114237	-0.000588832	-0.000806937	-0.000336609	0.000106302	0.000519455	0.00100133	2.0233e-05	-0.000806505	-0.00169471	-0.00178671	-0.0018707	-0.00203072	-0.00148417	-0.000889412	-0.000630055	-0.000329014	0.000416813	0.0014674	0.00142875	0.00014886	-0.000955536	-0.00189088	-0.00172148	3.55791e-06	0.00184041	0.00230274	0.00111611	0.000823243	0.00120834	0.00289115	0.00324397	0.00234168	0.00117428	-4.00899e-05	-0.00147975	-0.00219448	-0.0014824	-0.000212163	0.000902023	0.00302081	0.00371383	0.00367602	0.00282771
-0.00401381	-0.00539503	-0.00743017	-0.00763047	-0.0059204	-0.00312356	0.00411384	0.0076774	0.00622988	0.00320301	-0.000996043	-0.00458616	-0.00658621	-0.00487665	-0.000271809	-0.00170037	-0.00422554	-0.00482231	-0.00540677	-0.00509619	-0.00522236	-0.00660146	-0.00736232	-0.00826406	-0.00879938	-0.00895127	-0.00892983	-0.00738514	-0.00643773	-0.00698036	-0.00511946	0.00189235	0.0105356	0.0119277	0.0106228	0.00968047	0.00917399	0.00815749	0.00474587	0.00200727	0.00111278	0.00294447	0.00311372	0.00191679	0.00285806	0.00870554	0.0102086	0.00997863	0.0101585	0.0111701
0.000401179	0.000587458	0.00322711	0.00409498	0.00299649	0.00241349	0.00234263	0.00202285	0.00178149	0.0013306	-0.000169309	-0.00122751	-0.00226038	-0.00363459	-0.00469861	-0.0049012	-0.00446152	-0.004015	-0.00328671	-0.00401205	-0.00485725	-0.00495859	-0.00232704	0.0027368	0.00316957	0.0017946	0.000851492	-0.000516025	-0.00193653	-0.00306692	-0.00310627	0.000993736	0.00269607	0.00250984	0.00242339	0.0028687	0.00411765	0.00432304	0.00303875	0.0021507	0.00146253	0.000299869	7.41735e-05	-6.32987e-05	0.000102908	2.83083e-06	-0.000823306	-0.000896969	-0.0012238	-0.000372064
0.00974509	0.00965164	0.0071891	0.00455558	0.00228952	0.000332254	-0.000588159	-0.00123334	-0.00236042	-0.00319559	-0.00412261	-0.00434858	-0.00429668	-0.00484979	-0.00539526	-0.00559927	-0.00376497	-0.00130792	-0.00224624	-0.00364672	-0.00435742	-0.0030477	-0.00111544	-0.000420398	-0.000918991	-0.00197502	-0.00333749	-0.00459407	-0.00511414	-0.00503574	-0.00448889	-0.00351756	-0.00262584	-0.00131383	0.00149457	0.00142806	0.000133037	-0.000295997	0.00103076	0.00305716	0.00283666	0.0017153	0.000564438	0.00139054	0.00366315	0.00552672	0.00674977	0.00732841	0.00834915	0.0100831
0.00639542	0.00114211	-0.00506648	-0.0108217	-0.0175929	-0.0265884	-0.0300008	-0.0296305	-0.0292706	-0.0286281	-0.0315299	-0.035319	-0.0341518	-0.0196673	-0.0108394	-0.0109912	-0.0127826	-0.00995641	-0.00771826	-0.00383962	-0.000653168	0.0026422	0.0189052	0.0250644	0.018995	0.018428	0.0317464	0.0291152	0.0141825	0.00784284	0.00465924	0.0104405	0.00964638	0.0096674	0.0141413	0.00819199	0.0063962	0.0209332	0.0344212	0.0311652	0.0244098	0.0240569	0.019987	0.00815036	-0.000498904	-0.00675857	-0.0128457	-0.0142552	-0.0103167	-0.00100241
0.00411962	0.00368024	0.0022659	0.000550335	-0.00110599	-0.00196123	0.00207382	0.00848078	0.0121726	0.0175851	0.0188298	0.013427	0.00950648	0.00985911	0.00879292	0.00518698	0.00325713	0.00496345	0.00487346	0.00170545	-0.00187169	-0.00390149	-0.00486872	-0.00519696	-0.0050312	-0.00283733	0.000836488	0.00492649	0.00671355	0.00531906	0.00099334	-0.0024317	-0.00205233	0.000843306	-0.000925671	-0.00337136	-0.00544889	-0.00745756	-0.00596286	-0.00154631	-0.00255225	-0.00381335	-0.00479447	-0.00653752	-0.00851756	-0.0110742	-0.0135401	-0.015723	-0.0160556	-0.0123832
0.00741231	0.0060636	0.00217348	0.00141406	-0.000570618	-0.00376467	-0.00541276	-0.00107572	0.00621385	0.0112851	0.010975	0.0157452	0.0226135	0.0207588	0.0159953	0.0078551	0.00299415	-0.00142359	-0.00274034	0.00238781	0.00150531	0.000749408	-0.000505941	-0.00399836	-0.00799855	-0.00889543	-0.0111812	-0.0136845	-0.0143447	-0.011741	-0.0114895	-0.0146346	-0.0164243	-0.0118847	-0.00986599	-0.0108217	-0.0102386	-0.00955271	-0.00314098	0.00746699	0.00888728	0.00378703	0.00108368	0.00496015	0.00421719	0.00175199	0.00129531	0.000181276	0.00452164	0.0110959
-0.0116631	-0.0141227	-0.00867218	0.00418778	0.019398	0.0342513	0.0502948	0.0611623	0.0504154	0.0392765	0.0339104	0.0326748	0.0474739	0.0505524	0.0384329	0.0208009	0.00510467	-0.00732343	-0.0111352	-0.0062138	-0.00648852	-0.00646729	-0.00105669	0.00318015	0.00846098	0.0148056	0.0216575	0.0214243	0.014049	0.0053577	-0.00201625	-0.00988302	-0.0181482	-0.0229588	-0.0234378	-0.0194586	-0.0182269	-0.0199305	-0.0249842	-0.0292873	-0.029298	-0.0285185	-0.0294344	-0.0293973	-0.0296233	-0.0306953	-0.0336769	-0.0340338	-0.035659	-0.0350603
FC
-0.11384	-0.121085	-0.111565	-0.0695339	0.0401926	0.148709	0.258924	0.275907	0.227647	0.194689	0.154413	0.115932	0.0869441	0.0912736	0.0741201	0.03055	0.0115344	0.0150318	0.0282047	0.0190236	1.64335e-05	-0.0138733	-0.0393628	-0.0416368	-0.0369341	-0.0419786	-0.0365523	-0.051402	-0.0628647	-0.033146	-0.00668337	-0.0163379	-0.0286536	-0.0496043	-0.0604737	-0.0607118	-0.0548462	-0.0556459	-0.0446413	-0.0273498	-0.0267456	-0.0385101	-0.060547	-0.0832482	-0.0836227	-0.0717982	-0.0709951	-0.0560334	-0.0580089	-0.0448804
-0.000697234	0.00290592	0.00564849	0.0173326	0.0352009	0.0413076	0.0366522	0.0310829	0.0248073	0.0105256	0.0103886	0.0188522	0.030585	0.0438357	0.0356055	0.0251471	0.0117699	-0.000467344	-0.0105953	-0.0164945	-0.0214184	-0.0232259	-0.0245398	-0.0279605	-0.0271177	-0.0226275	-0.0203046	-0.014641	0.00407369	0.0126599	0.0023263	-0.00951837	-0.0179773	-0.0203256	-0.0243957	-0.0292265	-0.0311219	-0.0270251	-0.0191598	-0.00792264	0.00518153	0.00458643	0.00648013	0.00394119	-0.000852829	-0.00194774	-0.00193491	-0.00302506	-0.00518901	-0.0111843
-0.036495	-0.0162664	0.0229988	0.104931	0.149534	0.115334	0.0761634	0.0431404	0.0218545	0.0152883	0.0128861	0.00903039	0.0244013	0.032017	-0.000478516	-0.0240548	-0.0385249	-0.050897	-0.0474602	-0.0373751	-0.0297466	-0.0293721	-0.00412127	0.00216918	-0.0260823	-0.0486153	-0.0622736	-0.0632066	-0.0620812	-0.0641514	-0.0698057	-0.0716835	-0.0663606	-0.0241705	0.0634459	0.0796721	0.0694194	0.0584491	0.0301728	0.0067034	-0.0138539	-0.0291483	-0.026958	-0.0191975	0.00225469	0.0114716	0.0104679	0.00805808	-0.00163666	-0.00584713
0.00560458	0.0066856	0.0114849	0.0182146	0.0204285	0.0214949	0.0192287	0.013417	0.00774072	0.00834139	0.0100509	0.0118463	0.00835537	-0.000925464	-0.00408528	-0.00642301	-0.0129072	-0.0189239	-0.0180009	-0.00912481	-0.00623368	-0.00528906	-0.00268404	-0.00375369	0.00318644	0.00677703	0.00472422	0.00769019	0.00770436	0.0047348	-0.00103382	0.00492779	0.00655663	0.00151801	0.000268318	-0.0057172	-0.00878404	-0.00741721	-0.00947923	-0.0128969	-0.0149771	-0.014262	-0.0093546	-0.00656627	-0.0072192	-0.00522221	-0.00479315	-0.00208647	-0.00558456	-0.0072363
0.00311347	0.00526539	0.00450308	-0.00101791	-0.00464684	-0.00636703	-0.0078483	-0.00693883	-0.00429206	-0.00164316	0.00395134	0.00781294	0.00661203	0.00538209	0.00140363	-0.00430127	-0.00840377	-0.0107049	-0.0115222	-0.0123937	-0.012947	-0.0130121	-0.0138532	-0.0159392	-0.00901307	0.00395184	0.0107258	0.0138316	0.0146026	0.0141629	0.0154726	0.0147563	0.0118612	0.0103966	0.012874	0.011998	0.00728135	0.00401809	0.00436353	0.00566938	0.00229304	-0.00152805	-0.00341751	-0.00573015	-0.00669606	-0.00710904	-0.00724477	-0.00685715	-0.00517045	-0.00770503
-0.014035	-0.0145314	-0.0122447	0.000931813	0.0129068	0.0135292	0.00720576	0.00110343	-0.00400703	-0.00687409	-0.00758316	-0.00251615	0.00145772	0.00733349	0.00963775	0.00360681	-0.00179604	-0.0015194	0.00205094	0.00271809	0.00935517	0.0106332	0.0060508	0.0004261	-0.00421152	-0.00651002	-0.00881494	-0.0116125	-0.0155535	-0.0175109	-0.017779	-0.0167348	-0.0159666	-0.0123719	0.00321863	0.0109801	0.0115681	0.0110181	0.00676451	0.00229001	0.00589442	0.0065823	0.00290388	0.00417155	0.00455061	0.00436502	0.0091197	0.0096637	0.00716805	0.00296699
0.00646059	0.00116605	-0.00174762	-0.00556707	-0.00783582	-0.0108971	-0.0116965	-0.012378	-0.0133758	-0.0147377	-0.0195025	-0.0207022	-0.0194603	-0.0192944	-0.0188974	-0.0174472	-0.0142579	-0.0071841	-0.000886908	-0.00144245	-0.000754803	0.00544837	0.0212925	0.0238272	0.0206617	0.0184328	0.0181376	0.0205908	0.0140991	0.0133191	0.0141266	0.00807757	0.00380505	0.00224442	-0.000229272	-0.00321408	-0.00611253	-0.00674477	-0.00743204	-0.00685765	-0.00472268	0.00544446	0.0278766	0.0267985	0.0129596	0.00303398	0.000726637	-0.00263764	-0.00637822	-0.00613441
0.020634	0.022007	0.0195566	0.0146216	0.00635603	0.000430512	0.00100377	-0.000164988	-0.00135178	0.00485296	0.0113311	0.0237203	0.0238496	0.0113995	0.00270011	-0.00414291	-0.00967511	-0.0130545	-0.0163077	-0.0195609	-0.0207978	-0.0217093	-0.022755	-0.0219894	-0.010756	0.00693796	0.0134605	0.0106001	0.00683796	0.00671906	0.00546424	0.00347586	-0.000817562	-0.00473062	-0.00315319	-0.00123282	-0.00401264	-0.00647776	-0.00893057	-0.0138146	-0.0199206	-0.0231427	-0.0241993	-0.014447	0.00347628	0.0158781	0.0218696	0.0171268	0.00929389	0.00354118
0.00451051	0.00478956	0.0144251	0.0269601	0.0286209	0.024097	0.0181695	0.0127424	0.00714392	0.00797871	0.0196732	0.0274314	0.0241284	0.0185151	0.0141053	0.0113938	0.0140777	0.0167861	0.0128461	0.00793821	0.00345905	-0.000554817	-0.00412353	-0.00796016	-0.0103206	-0.0112646	-0.0118696	-0.0126235	-0.0129443	-0.0131071	-0.0071638	-0.00514697	-0.00833371	-0.0117467	-0.0151419	-0.0177082	-0.0202259	-0.0221014	-0.0226448	-0.0225396	-0.0191371	-0.0142955	-0.00910466	-0.00690279	-0.00536346	-0.00261201	-0.0037396	-0.00481062	-0.00682633	-0.00947883
0.0102397	0.0204576	0.0246298	0.0118916	-0.00199676	-0.0027868	0.00340627	0.0262325	0.0423972	0.0245316	0.01109	0.00412719	-0.00762331	8.80381e-05	0.0171322	0.0205945	0.0134005	0.00616812	0.0392843	0.0757279	0.0621443	0.0407642	0.0155246	-0.00651558	-0.0109403	-0.0145904	-0.0229403	-0.0163215	-0.0177817	-0.0337339	-0.039617	-0.0388391	-0.0367384	-0.0388365	-0.0407274	-0.0448053	-0.0252199	-0.0218122	-0.0354204	-0.0407548	-0.0421099	-0.0458981	-0.0275595	0.00312547	0.00288595	0.00315077	0.016739	0.0201513	0.0451815	0.0525026
-0.0130985	-0.0154552	-0.0223777	-0.0290007	-0.0353922	-0.0374239	-0.0272518	-0.0287388	-0.0353198	-0.0394836	-0.0408161	-0.0379575	-0.0206336	-0.0119205	-0.019324	-0.0212052	-0.00140136	0.00865547	-0.00362655	-0.0102664	-0.0104796	-0.0153119	-0.0232294	-0.0292106	-0.0358308	-0.0412384	-0.0420501	-0.0389258	-0.0211494	0.00902109	0.0209753	0.0152229	0.0129234	0.0185602	0.0364392	0.063961	0.095915	0.106789	0.0944184	0.0876576	0.0738157	0.0557187	0.0397199	0.0255564	0.0132304	0.00149506	-0.00841051	-0.0152318	-0.0207204	-0.0275926
0.00533574	0.00742779	0.0058621	0.00657182	0.00513307	0.00266647	0.00121947	0.000792134	-0.00348543	-0.0102526	-0.0126606	-0.0137433	-0.00327789	0.00430363	0.00584413	0.00815302	0.00986969	0.00655938	0.00250203	-0.00226287	-0.00736735	-0.0126324	-0.0161747	-0.0175245	-0.0121261	-0.00852487	0.00954441	0.029058	0.0325479	0.0312876	0.0287947	0.022327	0.0189226	0.0174051	0.0128186	0.00958299	0.00345686	-4.54624e-05	-0.00385671	-0.0070414	-0.0104236	-0.00935392	-0.0117154	-0.0160229	-0.0178634	-0.0216328	-0.0211857	-0.0191374	-0.0172974	-0.0123776
-0.0133035	-0.0150262	-0.021618	-0.0275824	-0.0237277	-0.0187947	-0.0203516	-0.0191671	-0.0200404	-0.0224299	-0.0267423	-0.0300887	-0.0248276	-0.0144442	-0.0133915	-0.017158	-0.0167975	-0.0176451	-0.0187731	-0.0136556	-0.00489781	0.0106238	0.0124089	0.000835543	-0.00560334	-0.0116696	-0.0151144	-0.0130678	-0.00866308	-0.000881642	0.0031128	0.00926491	0.0120718	0.00612119	0.000812985	0.0013005	0.0120081	0.0330349	0.039628	0.0375956	0.0402965	0.0442485	0.0383319	0.0336355	0.0325379	0.0281684	0.0247523	0.0199941	0.0113232	0.0033556
Fear Recall
-0.00188805	-0.00549104	-0.0102659	-0.0212982	-0.0353271	-0.0488118	-0.0650246	-0.066888	-0.0610585	-0.0594813	-0.0524285	-0.0419976	-0.0240621	-0.000355349	-0.00182503	-0.00301735	-0.0100507	-0.00839095	-0.013613	-0.0209853	-0.00445146	0.0172344	0.0460631	0.0429509	0.023367	0.0140845	-0.00393493	-0.0173003	-0.0379876	-0.0517282	-0.0523689	-0.0614401	-0.0626806	-0.0484676	-0.0268629	0.0136708	0.0309388	0.0435109	0.0684744	0.0504336	0.0697923	0.0983931	0.0637371	0.0576578	0.0593105	0.0466429	0.0354448	0.0326419	0.0422824	0.0628519
0.0130018	0.0102834	0.0156797	0.0208376	0.0223137	0.0271304	0.0266816	0.0190297	0.0131469	0.010501	0.0101692	0.0123625	0.0165459	0.0150809	0.0111961	0.0105918	0.0117039	0.00754891	-0.000601224	-0.00588121	-0.0024097	0.00355349	0.00652105	0.00351471	-0.00151936	-0.00716941	-0.00834503	-0.00890414	-0.00944439	-0.00488137	0.00130762	0.00658658	0.0029238	-0.0035668	-0.00919455	-0.0120463	-0.00921474	-0.00701566	-0.00798998	-0.00784854	-0.00736769	-0.0113197	-0.0165161	-0.0208582	-0.022888	-0.0222851	-0.0229277	-0.0225951	-0.0223176	-0.0231045
0.0443971	0.0280103	0.0165093	0.00897297	0.0116294	0.0122696	0.0123641	0.0125033	0.0132549	0.00946172	0.00963368	0.0181232	0.02231	0.0206366	0.024029	0.0240676	0.0156718	0.00832611	0.0130089	0.0178294	0.0165656	0.0145974	0.0107321	0.00785368	0.00394777	0.0124294	0.0298637	0.0347181	0.0249772	0.0125808	0.00464909	-0.00893886	-0.0226645	-0.0317688	-0.0363287	-0.038501	-0.0410434	-0.0425721	-0.0396401	-0.032685	-0.030835	-0.0259111	-0.0209138	-0.0253262	-0.0327504	-0.031267	-0.0203473	-0.0148509	-0.0121749	-0.00740458
0.0188961	0.0234283	0.0318403	0.0242894	0.0189762	0.0152332	0.0126093	0.0129972	0.0179566	0.0151826	0.0117461	0.0116111	0.0101633	0.0111931	0.00754442	-0.000418754	-0.00831195	-0.0138843	-0.0124256	-0.00101861	0.00909169	0.0145955	0.0163002	0.0112652	0.00662292	0.00156151	-0.00814537	-0.0115082	-0.0123796	-0.0113796	-0.00804242	-0.00284591	0.0030846	-3.08064e-05	-0.00989853	-0.015043	-0.0184905	-0.0143344	-0.0115769	-0.0145155	-0.0171708	-0.0211766	-0.0149538	-0.0118784	-0.0142256	-0.0123136	-0.0123228	-0.014033	-0.0120324	-0.00183172
0.00374201	0.00391514	0.00573443	0.00562155	0.00644754	0.00550817	0.0024099	0.000381323	-0.0010034	-0.0012541	-0.00157612	-0.00254012	-0.00364481	-0.003483	-0.00414186	-0.00503842	-0.00519126	-0.00499064	-0.00505455	-0.00616973	-0.00734117	-0.00732637	-0.00661741	-0.00553932	-0.00297229	-0.000336325	0.00344965	0.00549064	0.00436506	0.00433999	0.00382808	0.00185513	0.000626354	-2.2836e-05	0.000880353	0.0011785	0.00157981	0.000801552	-0.00165109	-0.00426832	-0.00558349	-0.00576246	-0.00448861	-0.000593313	0.00372756	0.00635563	0.00670197	0.007114	0.00619022	0.00434646
0.00724813	0.00253781	-0.00170481	-0.00647981	-0.00930533	-0.0109935	-0.0126075	-0.0135744	-0.0115396	-0.0067266	-0.00620208	-0.00597654	-0.0063458	0.000837525	0.00737398	0.00679797	0.00583251	0.00452382	0.00653505	0.00690674	0.00118771	-0.00274038	-0.0026568	-0.000116957	0.00203885	0.00295967	0.00320281	0.000398987	-0.00284578	-0.00603798	-0.00835315	-0.00545817	-0.00542916	-0.00725944	-0.0075182	-0.00723443	-0.00259693	0.0030246	0.00940837	0.0130665	0.0120753	0.0118275	0.00955289	0.00582959	0.00445716	0.00223239	0.000542631	0.00187687	0.00637805	0.01105
-0.00393474	-0.00336539	-0.00345586	-0.00270433	-0.00277503	-0.00319034	-0.00237161	0.000365081	0.00325093	0.00287799	0.00176951	0.000733219	-0.000231909	0.000601931	0.00213735	0.00193904	0.000404	-0.000500408	-0.00168061	-0.00323609	-0.00474485	-0.00560201	-0.00473942	-0.00213976	-0.000723595	-0.00174036	-0.00254702	-0.00353669	-0.00370088	-0.0026159	-0.00108816	0.00118944	0.00139346	-0.000541421	-0.00100475	-0.0001515	2.25507e-05	0.00198242	0.00321123	0.00313045	0.00354009	0.00241292	0.00197575	0.00288229	0.00347554	0.0042664	0.00432649	0.00457955	0.00492771	0.00492731
0.000384172	0.000883499	0.000405813	-0.00043392	-0.00133382	-0.000656255	0.00132153	0.00260266	0.004025	0.00383965	0.00253275	0.00168993	0.00114516	0.00170858	0.00222719	0.002144	0.00174387	0.000891624	-0.000227602	-0.000528535	0.000102289	-7.67423e-05	-0.00103297	-0.000990207	-0.000709245	-0.00103885	-0.00217666	-0.00264874	-0.00248615	-0.00179894	-9.42358e-05	0.000971498	0.000281196	-2.58707e-06	0.00148375	0.00311675	0.00277053	0.00154451	0.00114217	5.52474e-05	-0.00140252	-0.00211817	-0.00220448	-0.00242414	-0.00256243	-0.00289251	-0.00312006	-0.00270301	-0.00177182	-0.00157875
0.0380064	0.0396543	0.035673	0.0315552	0.0303936	0.026724	0.0213905	0.0160637	0.0112558	0.00778264	0.00453837	0.00174189	-0.00139482	-0.00491986	-0.00761161	-0.00981195	-0.0107291	-0.0110323	-0.0120616	-0.0130471	-0.0142122	-0.0133483	-0.0103078	-0.00941472	-0.00730289	-0.00625086	-0.00760565	-0.00835693	-0.0069703	-0.00454759	-0.00477502	-0.00817065	-0.0105285	-0.00716929	-0.00604893	-0.00826594	-0.00929765	-0.00997805	-0.0112677	-0.0132575	-0.0138953	-0.0139293	-0.0130596	-0.00418196	0.00397246	0.00540006	0.00572712	0.0047761	0.00429501	0.00380088
-0.00817073	-0.0170007	-0.0223018	-0.0105994	-0.00258253	-0.00328799	0.0112463	0.0206046	0.02196	0.0192653	0.00671295	0.00207133	0.0105717	0.0134417	0.00946355	0.00722443	0.00740252	0.0016888	-0.00237287	-0.0153019	-0.022443	-0.0136146	-0.00133192	0.000447356	-0.00490101	-0.00983141	-0.0193041	-0.0237562	-0.00376102	0.0239242	0.0291451	0.0261757	0.0254941	0.0170056	0.00210372	-0.00517573	-0.00633998	-0.0123721	-0.0147601	-0.0190318	-0.0155637	-0.00853889	-0.00511205	-0.00429505	-0.00933541	-0.00920625	-0.00185194	0.00980746	0.0107687	0.0156188
-0.0300023	-0.0306127	-0.0320774	-0.0337631	-0.0286403	-0.0279537	-0.029111	-0.0309415	-0.0333687	-0.0337453	-0.0322034	-0.0329795	-0.0363196	-0.0355821	-0.0271766	-0.0112952	-0.00109538	0.000537605	0.00313858	0.00250735	0.00379482	0.0169869	0.0440266	0.0584732	0.0583054	0.0485874	0.0349083	0.0311991	0.0288575	0.0221215	0.0187221	0.0138071	0.00854886	0.000947282	-0.0055541	-0.00881345	-0.0101953	-0.00771746	-0.00507958	-0.00489186	-0.000870064	0.00590212	0.00492923	0.00538133	0.0103962	0.0246216	0.0282584	0.0220343	0.0207506	0.012246
0.0163729	0.0110137	0.00788611	0.00422132	0.00165957	-0.000195559	-0.00132068	0.000803729	0.00400396	0.00254181	9.33247e-05	-0.0019989	-0.000475174	-0.00103427	-0.00278533	-0.00293324	-0.00108941	0.00277714	0.00687738	0.00575116	0.000182253	-0.0040318	-0.00599411	-0.00719136	-0.00996564	-0.0110667	-0.00875015	-0.00658698	-0.00528071	-0.00393841	-0.00414485	-0.00553169	-0.00581981	-0.00594402	-0.00477229	-0.00245631	-0.00353525	-0.00403824	-0.00512105	-0.00534936	-0.00372781	0.00133331	0.00513098	0.00386922	0.00292216	0.00178187	0.00269201	0.00425953	0.0144851	0.0244205
-0.0331227	-0.0242537	-0.0157198	-0.0107639	-0.00275798	0.00500527	0.00883365	0.00957676	0.00958818	0.022562	0.0368091	0.0406631	0.0384402	0.0266911	0.0189681	0.0106483	0.00407939	0.00828665	0.0239153	0.0350844	0.0269076	0.0122992	0.00345055	-0.00435222	-0.00739287	-0.0110405	-0.0100696	-0.00592619	0.000204019	0.0013982	-0.00287813	-0.00729509	-0.012383	-0.0163745	-0.020089	-0.0237008	-0.0230652	-0.0195329	-0.0129941	-0.00882106	-0.00416521	-0.00267925	-0.00571511	-0.00808873	-0.010631	-0.00437053	0.00020023	-0.00993018	-0.0104683	-0.0150298
[truncated: 5,000 more columns]

## Sheet: Fig 1i
Figure 1i
FC			FC
CS1	CS5		US1	US5
0.0574	0.2837		1.2655	0.768
-0.0251	-0.0171		0.1828	0.1517
-0.0046	0.0877		0.2767	0.2097
0.0072	0.0344		0.1029	0.0725
0.0239	0.013		0.1473	0.1283
0.0102	0.0116		0.1253	0.1319
0.0029	0.0086		0.1064	0.0902
-0.0208	0.0093		0.1768	0.169
0.006	0.0435		0.1219	0.1299
0.0048	0.0345		0.3392	0.2528
0.0294	0.0887		0.2776	0.263
0.0052	0.0729		0.1837	0.2018
-0.063	0.0278		0.1729	0.1608

## Sheet: Fig 1j
Figure 1j
Hab	Fear Recall
0.084	0.2147
-0.0019	0.0323
0.0132	0.058
-0.0025	0.022
0.0087	0.0469
0.0002	0.0414
0.0183	0.0125
0.0032	0.0048
0.02	0.0796
0.0302	0.1075
0.0017	0.2687
0.0065	0.0469
-0.0161	0.0591

## Sheet: Fig 1k
Figure 1k
Hab	Fear Recall
0.084	0.2147
-0.0019	0.0323
0.0132	0.058
-0.0025	0.022
0.0087	0.0469
0.0002	0.0414
0.0183	0.0125
0.0032	0.0048
0.02	0.0796
0.0302	0.1075
0.0017	0.2687
0.0065	0.0469
-0.0161	0.0591

## Sheet: Fig 2b
Figure 2b
Hab		Unpaired training						Testing
Mean		CS1	CS2	CS3	CS4	CS5		Mean
5		10	10	20	0	20		8
9		0	40	50	20	10		9
5		0	0	10	10	20		2
7		0	0	0	0	20		1
6		0	10	10	10	20		3
5		10	10	0	0	20		4

## Sheet: Fig 2c
Figure 2c
Hab
-0.00291331	-0.00515901	-0.00732913	-0.00775023	-0.00231356	0.00356007	0.00419291	0.00139004	-0.00109079	-0.00310439	-0.00572185	-0.00725763	-0.00781972	-0.00894071	-0.0084394	-0.00681567	-0.00693008	-0.00544725	-0.00249037	0.000851996	0.000570099	-0.000906897	0.00154692	0.00554376	0.0065809	0.00603148	0.00595355	0.00615234	0.00772121	0.0112333	0.0139382	0.0112342	0.00802593	0.00549674	0.00344059	0.002815	0.00339224	0.00225492	0.000362549	-0.0011151	-0.00239199	-0.00394353	-0.00598894	-0.00432769	-0.000798796	-0.000908472	-0.00237914	-0.00196132	0.00058146	0.00137456
0.00221313	0.00152386	0.00099401	0.000902607	0.00249048	0.00266323	0.00152922	0.000363813	-0.0006798	-0.00181277	-0.00243912	-0.00288202	-0.00292455	-0.00337919	-0.00384752	-0.00440016	-0.00464418	-0.00425891	-0.00448811	-0.00492659	-0.00492325	-0.00455568	-0.00270546	-0.00115057	-0.00124874	-0.0015929	-0.00138093	-0.000802192	-0.00112585	-0.001358	-0.00153048	-0.00214338	-0.00217127	-0.00149395	0.000100391	0.00229454	0.00338202	0.00487069	0.00740024	0.00707184	0.00543038	0.00400217	0.00268135	0.00214305	0.00143238	0.00104443	0.0019708	0.00455665	0.00465324	0.00315106
-0.00327991	-0.0035568	-0.00356957	-0.0034946	-0.00384546	-0.00385535	-0.00386896	-0.00409357	-0.00429508	-0.00405355	-0.00341926	-0.00201418	0.00134565	0.00180554	0.00195301	0.00371262	0.00450666	0.00516704	0.00448268	0.00393876	0.00322349	0.00249485	0.00177029	0.000309842	-0.000912903	-0.00160098	-0.00191851	-0.00201014	-0.00091387	0.000227743	0.000375004	-0.000307945	-0.00113255	-0.000612903	0.000743938	0.00128662	0.000830382	0.000905828	0.000739683	0.00188178	0.00275995	0.00342596	0.00332143	0.00239275	0.00144721	0.000210959	0.000428932	-2.62269e-05	-0.00104219	-0.0018641
-0.00647671	-0.00534907	-0.00183639	0.00108929	0.000730969	-0.00154046	-0.00443507	-0.00562081	-0.00742406	-0.00902693	-0.0106988	-0.0128251	-0.0137936	-0.0135839	-0.0125327	-0.0105112	-0.00773526	-0.00590374	-0.0038058	-0.000516817	0.000283243	-0.00103321	0.00201015	0.00755439	0.0110749	0.0148111	0.0179265	0.0173373	0.0154483	0.0119224	0.00755286	0.00350547	0.000158919	-0.00119185	0.0018631	0.00537104	0.00563734	0.00294064	-0.000459442	-0.00291932	-0.00109973	0.00219842	0.00507962	0.00534262	0.00191559	0.000679571	0.00252879	0.00139849	-0.00181471	-0.00422624
-0.0253824	-0.029685	-0.0324939	-0.034629	-0.0364471	-0.0358378	-0.0308903	-0.0294694	-0.0308096	-0.030069	-0.0250494	-0.0128762	0.018867	0.0465204	0.0509165	0.0463118	0.0396016	0.0301626	0.0216957	0.0140648	0.011698	0.0141593	0.0110089	0.00567633	0.00177846	0.00452165	0.0142836	0.0220933	0.0224919	0.0171772	0.0121519	0.0127009	0.0152656	0.010038	0.00993146	0.01359	0.00864331	0.00484956	0.00428314	-0.00138611	-0.00807303	-0.0133088	-0.0168144	-0.0172062	-0.0174671	-0.0172404	-0.014278	-0.0132782	-0.00726021	-0.00453162
0.00595498	0.00462144	0.00513416	0.00454809	0.00342366	0.00266405	0.00133744	0.00140522	0.0030957	0.00337186	0.0012209	-0.00095357	-0.00287065	-0.00371065	-0.00246621	-0.00202765	0.00044028	0.00115592	0.000379095	-0.000894788	-0.000573988	-0.00123399	-0.00260026	-0.003353	-0.00381927	-0.00294288	-0.0019357	-0.00180168	-0.00193917	-0.00178347	0.000305507	0.000654361	-0.000874884	-0.00233165	-0.00199838	-0.000272137	0.00107374	0.000443335	-0.000807154	-0.00204997	-0.00289895	-0.00250799	-0.00152553	0.000191745	0.00189854	0.00255584	0.00188752	0.00091433	0.000345784	0.00115006
0.00167476	0.000371169	0.000324018	0.000173277	0.000188897	0.000503661	0.000277548	0.000547776	0.00102223	0.00127788	0.000525871	0.000127099	0.000201984	-7.08499e-05	-0.00018084	4.38109e-05	0.000185779	0.000109448	-0.000520442	-0.000687265	-0.000498682	-0.00075525	-0.00107283	-0.00127316	-0.00159887	-0.00115438	-0.000418698	-2.7013e-05	0.00035008	0.000448497	0.000528065	0.00044738	0.000196555	-0.000268998	-0.00060425	-0.000705879	-0.000241084	0.00022985	0.000423299	0.000711967	0.000798012	0.000317654	-0.000138021	-0.000151114	-0.00012919	5.0057e-05	-2.86372e-06	-0.000347056	-0.000679731	-0.000530151
Testing
-0.00223875	-0.00443937	-0.00388212	-0.000402749	0.00140595	0.000214457	0.000580402	0.00269345	0.00684563	0.0108576	0.0121067	0.0118891	0.0105701	0.00823055	0.00531383	0.00397469	0.00473063	0.0057966	0.00438433	0.00264238	0.00205015	-0.000256398	-0.0021959	-0.00277954	-0.00269231	-0.00213816	-0.00109108	-0.00216893	-0.00461859	-0.00637821	-0.00797674	-0.00982068	-0.0105146	-0.0110338	-0.010707	-0.0100607	-0.00859125	-0.00643852	-0.00342391	-0.00131312	-0.0018699	-0.0021147	-0.000474189	0.00347047	0.0047169	0.00487471	0.00521295	0.0040392	0.0025875	0.000432928
-0.00297358	-0.0014685	-0.00105746	-0.00164152	-0.00354551	-0.00468103	-0.00351186	-0.00222983	-0.00190001	-0.000806898	-0.000210894	-0.000141763	-0.000701704	-0.00149658	-0.00237425	-0.00288586	-0.00336699	-0.00373349	-0.00386296	-0.00336847	-0.00295133	-0.000664925	0.0055133	0.00993883	0.01048	0.0106923	0.0113925	0.00967998	0.00731247	0.00599356	0.00587302	0.00446066	0.0020194	-0.000671856	-0.00294888	-0.00443769	-0.00548338	-0.00603203	-0.00655141	-0.00673352	-0.00616573	-0.00381063	-0.0023116	-0.000884273	0.0027208	0.00433624	0.00342408	0.00136324	-7.86577e-05	0.000484677
0.00434341	0.000585226	0.00158212	0.0038578	0.00512635	0.00486247	0.00347362	0.00162716	0.000175165	0.00136418	0.00395347	0.00435589	0.00435428	0.00484651	0.0033336	0.00212626	0.00230861	0.00113829	0.00113544	0.00152443	0.00142383	0.00123775	0.0032257	0.00369098	0.00576574	0.00686854	0.00519952	0.00255358	0.00240635	0.00597522	0.00602969	0.00326347	0.000395396	-0.00172091	-0.00197521	-0.00240152	-0.00307166	-0.00350128	-0.00392193	-0.00540696	-0.00647096	-0.00598676	-0.00587347	-0.00725401	-0.00818497	-0.00945007	-0.0100237	-0.00965802	-0.00979042	-0.00941821
-0.00620915	-0.00973206	-0.0106759	-0.0105966	-0.00940284	-0.0086146	-0.00804587	-0.00765245	-0.00805426	-0.00892119	-0.00955488	-0.00994593	-0.00870868	-0.00196164	0.0033827	0.00218939	0.00238402	0.0037269	0.00724018	0.0105157	0.0150463	0.0132838	0.0112333	0.00954142	0.00696906	0.00419125	0.000159349	-0.00349477	-0.00536629	-0.00542155	-0.00509976	-0.00592389	-0.00177343	0.00508686	0.00878335	0.00831553	0.00736293	0.0067955	0.00551498	0.00319564	0.00214963	0.00395439	0.00677155	0.00578618	0.00254123	-5.57115e-05	-0.00134565	-0.00322763	-0.00419377	-0.00214266
-0.0361173	-0.0352184	-0.0357477	-0.0349166	-0.0309043	-0.0223921	-0.0165693	-0.0171743	-0.00966633	2.42008e-05	0.0101405	0.0187414	0.0252803	0.0276585	0.0257191	0.0207851	0.014478	0.00667199	-0.000404985	-0.0036491	-0.00290854	-0.000195986	0.0064863	0.010927	0.0127332	0.00665811	-0.00164058	-0.00891178	-0.0125073	-0.0108573	-0.00898699	-0.000247324	0.0129054	0.0187585	0.013342	0.00691566	0.00201299	0.00448093	0.00775275	0.00860228	0.0129664	0.0139915	0.0083847	0.0036158	0.00409222	0.00336986	-0.000441094	-0.00619712	-0.00951657	-0.00232379
0.00750145	0.00805337	0.00770234	0.0095089	0.00988916	0.00830837	0.00665367	0.00355165	0.00177715	0.000920045	0.000729605	0.00147566	0.00102386	0.00065274	-0.00015061	7.47149e-05	0.0015121	0.00107643	-0.00144448	-0.00423831	-0.00442627	-0.00481337	-0.00339002	0.00166196	0.011264	0.0186745	0.017531	0.0129605	0.00823249	0.00359974	-8.14526e-05	-0.0027421	-0.00561185	-0.00785711	-0.00992392	-0.0115968	-0.0128913	-0.0141142	-0.0129072	-0.00689378	-0.00295921	-0.00376026	-0.00539591	-0.00532032	-0.00406283	-0.00311663	-0.00296614	-0.00440221	-0.00530567	-0.00396343
0.00711173	0.00706122	0.00631303	0.00645464	0.00580769	0.00569359	0.00459462	0.00286888	0.00232557	0.00138433	0.000792248	0.000768989	0.00137313	0.00253902	0.00323622	0.00341195	0.00255232	0.0006747	-0.000478957	-0.00174879	-0.0021389	-0.00272724	-0.00305541	-0.00311668	-0.00120482	0.00189711	0.00245299	0.00103625	-0.000363695	-0.00167471	-0.00263048	-0.00308844	-0.00400358	-0.00454803	-0.00519525	-0.00598693	-0.00639949	-0.00686913	-0.00632883	-0.00356563	-0.000344757	-0.000857172	-0.00110677	-0.00119052	-0.000840867	-0.0010716	-0.000271288	0.000448377	0.000443096	-0.000433742
[truncated: 201 more columns]

## Sheet: Fig 2d
Figure 2d
Hab	Testing
0.0053	-0.0076
0.0108	0.0044
0	-0.0054
-0.0078	0.0028
0.0068	0.006
0.0026	0.0019
-0.0007	-0.0007

## Sheet: Fig 2e
Figure 2e
Hab	Testing
0.0053	-0.0076
0.0108	0.0044
0	-0.0054
-0.0078	0.0028
0.0068	0.006
0.0026	0.0019
-0.0007	-0.0007

## Sheet: Fig 2f
Figure 2f
Predicted US
0.288942	0.234563	0.196044	0.148376	0.0994411	0.0518174	0.00698978	-0.0171192	-0.037828	-0.0687222	-0.0842311	-0.0988275	-0.102959	-0.0658857	0.0153307	0.0544597	0.0455004	0.0635149	0.107025	0.128628	0.172741	0.162218	0.104684	0.0586899	0.0259826	0.00674614	0.0198337	0.00260615	-0.0280299	-0.0399835	-0.0239702	-0.0328114	-0.0695944	-0.0907991	-0.111875	-0.123127	-0.114481	-0.0908473	-0.0732779	-0.0921489	-0.106005	-0.0944179	-0.0830939	-0.0682798	-0.0514477	-0.0369135	-0.0368616	-0.0387017	-0.0498318	-0.0620622
-0.0187574	-0.0124828	0.0013629	-0.00719245	-0.0224261	-0.0304057	-0.0327044	-0.0375339	-0.0442116	-0.0482557	-0.0465175	-0.0449815	-0.0471648	-0.0411968	-0.0418266	-0.0488291	-0.0533823	-0.0567615	-0.0592376	-0.0610148	-0.0588944	-0.0422958	-0.0319509	-0.0187329	0.00705117	0.030486	0.0284978	0.0157538	0.00950709	0.0145657	0.0506647	0.0884429	0.0849722	0.0709724	0.0526737	0.0393608	0.0258022	0.0201961	0.00991811	-0.00580007	-0.00839298	-0.00401034	0.0150914	0.0277992	0.0372692	0.0486626	0.0643941	0.0756317	0.0585853	0.0472989
0.00547745	0.00667161	0.00369262	0.000369852	-0.00220241	-0.00383679	-0.00524923	-0.00637407	-0.00708088	-0.00911456	-0.011282	-0.0132478	-0.0142284	-0.0138158	-0.0117931	-0.0102605	-0.00979145	-0.00687591	-0.00318658	-0.000228355	0.00127747	0.000871594	0.000317593	-0.00166359	-0.00399053	-0.00427349	-0.00360384	-0.00141994	0.00101452	0.0035584	0.00844879	0.0100704	0.008258	0.00520443	0.00248136	0.000738856	0.000191373	-0.000188371	-9.46026e-05	0.00181604	0.00251373	0.00223679	0.00315774	0.00427137	0.00521599	0.00765722	0.0104431	0.0139643	0.0171141	0.0167675
0.0259996	0.0186259	0.00744501	0.00236155	0.00123015	-0.00178567	-0.00461648	-0.00408519	-0.00768806	-0.0156164	-0.0207652	-0.0256687	-0.0131869	0.00171805	-0.00262353	-0.00530845	-0.00252138	-0.00022572	0.00519434	0.00516383	0.00406661	0.00989347	0.01594	0.0208175	0.0275059	0.0373866	0.0437219	0.0405551	0.0366749	0.0272666	0.0190812	0.00987422	-0.000356513	-0.00957618	-0.0158798	-0.0176033	-0.0120847	-0.00852322	-0.00964047	-0.0106511	-0.0110689	-0.0133108	-0.0201522	-0.0257906	-0.0311888	-0.0329136	-0.0299649	-0.0156319	-0.00530078	0.0132068
0.0608454	0.0488417	0.0294574	0.0156967	0.0151433	0.013757	0.00907024	-0.00116712	-0.0127232	-0.0229415	-0.0311936	-0.0422507	-0.0228811	0.00807803	0.00111544	-0.00595624	-0.00179611	0.00281259	0.00935366	0.00424215	-0.00563992	-0.0089029	-0.00587833	-0.00423681	0.00250425	0.018171	0.0333766	0.041912	0.0439542	0.0371734	0.0246548	0.0105665	-0.00397573	-0.0163354	-0.0237236	-0.0162681	0.00251505	0.0139885	0.0112914	0.00688382	0.00454571	-0.00135143	-0.0174604	-0.0309635	-0.0432221	-0.0505448	-0.0473017	-0.0253445	-0.0206172	-0.00727472
0.0020313	-0.000119167	0.000551535	0.000460916	-0.000480354	-0.00172642	-0.000209277	0.000122655	-0.00167283	-0.00370143	-0.00308221	-0.00300623	-0.00463474	-0.00626365	-0.00749104	-0.00761755	-0.00738953	-0.00799863	-0.00834417	-0.00634651	-0.00628198	-0.00718996	-0.00536563	-0.00458861	-0.00463913	-0.00433752	-0.00366923	-0.00201309	-0.000572974	-0.000511748	-8.54187e-05	0.000552895	0.00194239	0.00524434	0.00536044	0.00618205	0.00837388	0.00975402	0.00926678	0.00769717	0.00570607	0.00349081	0.000633349	-0.00140108	-0.00225803	-0.000179043	0.00608817	0.00956395	0.0126819	0.0174726
0.00193636	-5.70733e-05	-0.000618583	-0.00152358	-0.0027282	-0.00436399	-0.00281598	-0.00152335	-0.00311821	-0.0053344	-0.00676233	-0.0078685	-0.00916393	-0.0103821	-0.0101534	-0.00688241	-0.00492562	-0.00573151	-0.00628983	-0.0045586	-0.00558402	-0.00723802	-0.00710543	-0.00538628	-0.00378459	-0.00239777	-0.00173949	-0.00195271	-0.00313633	-0.00399123	-0.0023266	-0.00123905	-0.000689566	0.00337954	0.00778938	0.011084	0.00915488	0.00819716	0.0100764	0.0111957	0.00934133	0.00673225	0.00410374	0.00110211	0.000192354	0.00220611	0.00793306	0.0130434	0.0150791	0.0188259
0.00118391	-0.000163892	-0.00173326	-0.00486578	-0.00769795	-0.0106168	-0.010698	-0.00611045	0.00159044	0.0080067	0.0085828	0.00309772	0.000383642	0.00227014	0.000666546	-0.00224538	-0.00527921	-0.00825344	-0.0103929	-0.00820009	-0.00376223	-0.00604954	-0.0100673	-0.00943685	-0.00732899	-0.00498744	-0.00493521	-0.00627206	-0.00340578	0.000850273	0.00447636	0.00964263	0.0193087	0.020272	0.0152733	0.0134184	0.0169999	0.0183153	0.0127927	0.00597144	7.76054e-05	-0.00258006	-0.00459	-0.00595027	-0.00545388	-0.00560838	-0.00234902	3.36924e-05	-0.00191498	-0.00226514
0.00313675	-0.00282071	-0.00417921	-0.0110064	-0.0161715	-0.0213237	-0.0180881	-0.0108125	0.00209932	0.0151109	0.0204495	0.0131835	0.00405138	0.000610602	-0.00163002	-0.00567326	-0.0134893	-0.0174438	-0.0198857	-0.0182795	-0.0079011	-0.0110135	-0.01554	-0.0159053	-0.0188398	-0.0209834	-0.0242298	-0.0253932	-0.0217882	-0.0181245	-0.0157372	-0.00412553	0.021062	0.0347352	0.0302538	0.0262216	0.0278115	0.0311467	0.0242859	0.0136029	0.00897092	0.0170411	0.0194085	0.0190357	0.0144072	0.00865887	0.0054256	0.00330603	-0.00123146	-0.00239845
Unpredicted US
-0.00795806	-0.0202166	-0.0292331	-0.0211218	-0.00483608	0.00143163	-0.00174936	-0.0179594	-0.0063987	0.0123478	0.0106636	0.0128217	0.0103852	0.0136954	0.00517933	0.0223454	0.0437091	0.0761491	0.0925651	0.108831	0.0962402	0.0707185	0.0552294	0.0654157	0.0788852	0.0666339	0.0574333	0.0316555	0.0101314	-0.00051193	-0.0130079	-0.0309931	-0.0415969	-0.0651117	-0.0855087	-0.0888594	-0.0904308	-0.105986	-0.112331	-0.0839007	-0.00694783	0.0327135	0.0287478	0.0118342	-0.00961599	-0.0286892	-0.0404242	-0.0330111	-0.0335913	-0.0357718
0.070934	0.0743979	0.0580696	0.0384889	0.0321158	0.0284525	0.0172518	0.0173271	0.017506	0.00476579	-0.014226	-0.0302028	-0.0433781	-0.0491164	-0.0543575	-0.0585521	-0.05604	-0.0541871	-0.0515249	-0.0588484	-0.0649706	-0.0683551	-0.0739673	-0.075836	-0.0760899	-0.0825834	-0.088137	-0.0740221	-0.022362	0.0181735	0.0444411	0.0942919	0.120299	0.116882	0.102928	0.0927787	0.0732997	0.0697282	0.0786351	0.0662716	0.0476511	0.0250853	0.00516055	-0.0152367	-0.0296667	-0.0382445	-0.0390558	-0.0351768	-0.034137	-0.0266609
-0.0233997	-0.0242891	-0.0251891	-0.0257949	-0.0264226	-0.027099	-0.027698	-0.0276381	-0.026408	-0.0246724	-0.0234218	-0.0218818	-0.0202546	-0.0188032	-0.0167311	-0.0146192	-0.0138896	-0.0129633	-0.0122692	-0.0103017	-0.0095885	-0.00879202	-0.00813933	-0.00869576	-0.00993675	-0.0101981	-0.00947322	-0.00973062	-0.00808376	-0.00321872	0.00259153	0.00863316	0.0143317	0.0195919	0.0245415	0.0286471	0.0307795	0.0309846	0.033586	0.0337524	0.0326481	0.0326453	0.0316511	0.0296238	0.0287681	0.0281507	0.0256135	0.0239405	0.0247889	0.0243341
0.0300758	0.0261673	0.0166782	0.0122801	0.0120333	0.0142009	0.00874455	0.00461345	0.00405985	0.00711438	0.0074828	0.00902339	0.00736389	0.0110526	0.0101248	0.00459393	0.00159346	-0.000455122	-0.00126162	0.00236051	0.00376586	0.0027561	0.00295305	0.00445821	0.00204276	-0.00484245	-0.0122588	-0.0107476	0.00215162	0.00473895	-0.00151282	-0.00524565	-0.00548732	-0.00777055	-0.00940542	-0.0115179	-0.013466	-0.0153705	-0.017854	-0.0162441	-0.0125029	-0.00790797	-0.00660162	-0.00770868	-0.0077756	-0.00918239	-0.00950005	-0.00890961	-0.0084994	-0.000401821
0.0365047	0.0245849	0.0103689	-0.00104299	-0.00548528	-0.00574271	-0.00736807	-0.00777567	-0.00575052	0.00474087	0.010512	0.00848631	0.00609394	0.0174584	0.0154844	0.00253806	-0.00139614	0.00687378	0.00481637	0.0185229	0.0269881	0.0195229	0.0186294	0.0121883	0.00343261	-0.00854704	-0.0181315	-0.0193719	-0.00260307	0.00690617	-0.00109851	-0.0081148	-0.00759834	-0.00406306	0.00364296	0.00698038	0.00812426	0.00104746	-0.012036	-0.0176445	-0.0149287	-0.00368753	0.000336915	-0.00535867	-0.00728298	-0.0158632	-0.0237963	-0.0266484	-0.0265637	-0.0168855
0.00689551	0.00862845	0.0116289	0.0114995	0.00915473	0.00751029	0.00615944	0.00431516	0.00152015	-0.000587032	-0.00184558	-0.00380098	-0.00498997	-0.00649727	-0.00784738	-0.00678127	-0.00580162	-0.00607161	-0.00613519	-0.00401698	-0.00388179	-0.00520219	-0.00452546	-0.00320706	-0.00484039	-0.00621793	-0.00632895	-0.0071379	-0.0058445	-0.00305641	-0.00413306	-0.00554181	-0.00640248	-0.00649241	-0.00656509	-0.00683114	-0.00738094	-0.00495465	0.000727119	0.00887863	0.013128	0.0150859	0.0123493	0.00883012	0.00632414	0.00529369	0.0028992	0.0028197	0.00459996	0.00467114
0.00712522	0.00708747	0.00898801	0.00834575	0.00526874	0.00271031	0.00470863	0.00716291	0.0046421	0.00144725	-0.00124099	-0.00386743	-0.00568754	-0.00736436	-0.00927443	-0.0105739	-0.0112054	-0.0112689	-0.0107668	-0.00375317	0.00272839	0.0039646	0.00360765	0.000719145	-0.00281988	-0.00565933	-0.00719723	-0.0079621	-0.00715543	-0.00527298	-0.00515951	-0.00535184	-0.00719964	-0.00874324	-0.00948329	-0.0100817	-0.0101991	-0.00942027	-0.00428054	0.00565824	0.0128456	0.0150373	0.0116629	0.0082703	0.00599662	0.00905529	0.0109847	0.0109831	0.0115448	0.0104441
0.0131684	0.0123118	0.0116322	0.0151252	0.0157233	0.0122548	0.0076785	0.0038293	0.000600033	-0.00191865	-0.00516015	-0.00644843	-0.00734096	-0.0071834	-0.00650289	-0.00814362	-0.00668744	-0.00482807	-0.00526264	-0.00617315	-0.00878963	-0.00930335	-0.00509762	0.00257801	0.00702445	0.00853367	0.00819958	0.011397	0.01428	0.0151106	0.0120646	0.00665479	-5.03448e-05	-0.00569742	-0.00932439	-0.00747	-0.00465346	-0.00778382	-0.0103173	-0.00963973	-0.00413221	-0.00474483	-0.00538674	-0.00485142	-0.00363346	-0.00257077	-0.0017422	-0.00146	-0.002597	-0.00327117
0.0243421	0.0254654	0.0264619	0.0372642	0.0379764	0.0299129	0.0201009	0.0116277	0.0072848	0.00265873	-0.00303552	-0.00692885	-0.00953561	-0.00138886	0.00288128	-0.00483877	-0.00253073	0.00245638	-0.000747293	-0.00333273	-0.0110856	-0.0152156	-0.0137262	-0.00408077	-0.00291221	-0.00174574	0.00393347	0.0116086	0.0219339	0.0272203	0.0231351	0.0153552	0.00353455	-0.0083563	-0.015562	-0.0158937	-0.0156527	-0.023111	-0.0288067	-0.0303866	-0.0290868	-0.0276617	-0.0244148	-0.0236567	-0.0197346	-0.00956822	0.000416789	0.00637423	0.00664682	0.00440465
[truncated: 201 more columns]

[truncated: 74 more sheets: Fig 2g, Fig 2h, Fig 2j, Fig 2k, Fig 2l, Fig 3d, Fig 3e, Fig 3f, Fig 3g, Fig 3i, Fig 3j, Fig 3k, Fig 4d, Fig 4e, Fig 4g, Fig 4h, Fig 4k, Fig 4n, Fig 4o, Fig 5i …]
